# Supplementary material for: CSGM Designer: a platform for designing cross-species intron-spanning genic markers linked with genome information of legumes
Source: Plant Methods. 2015 Apr 18;11:30. doi: 10.1186/s13007-015-0074-6 (PMC4407554; doi:10.1186/s13007-015-0074-6)
Supplement: Additional file 1: Table S1. — List of genes and primer information used to validate CSGM Designer. [file 13007_2015_74_MOESM1_ESM.xlsx]

## Sheet: Table 1
Table S1 List of genes and primer information used to validate CSGM Designer
Marker Name	Orthologous Locus ID				E-Value			Annotation		Forward primer			Reverse primer
	A. thaliana	M. truncatula	P. vulgaris		At-Mt	Mt-Pv				Sequence (5' to 3')	Tm (oC)		Sequence (5' to 3')	Tm (oC)
ABA3	AT1G16540.1	Medtr4g030930.1	Phvul.011G216100.1		0	0		ABA deficient 3		TGAAACTGGTTGGAGAGGCTTTTC	62.55		AATTGCACTCTGAGGGAAAGGC	63.57
ABCC4	AT2G47800.1	Medtr1g088680.1	Phvul.007G143900.1		0	0		ABA transporter c family member 4		GTGCTGTTCTGGGCTATATACATGAG	62.7593		CTCAGGCTTTGACGCCACTG	61.1911
AREB1	AT1G45249.3	Medtr3g101780.2	Phvul.009G065500.2		1e-124	0		ABA-responsive element binding protein 1		CTAATTTGCCTTTGAATGTTAATGG	59.45		AACTTTGCGACTTCTGCTTCC	59.02
ABI1	AT4G26080.1	Medtr3g104710.2	Phvul.009G079600.1		2e-147	0		ABA insensitive 1		AGGTAATTCAGTGTGTGATAATCAAACC	61.12		AAAGATGTAAACCCCCAAAGTGG	60.67
ABI4	AT2G40220.1	Medtr5g082950.1	Phvul.008G222400.1		1e-51	5e-73		ABA insensitive 4		AAGAAACCAAACCCACCGCC	62.59		AATCAAAGAAGAATGGATCATTATAATCCC	63.94
ALDH3I1	AT4G34240.1	Medtr8g094600.1	Phvul.002G275200.1		0	0		Aldehyde dehydrogenase 3i1		GCTGCATATCTCTTCACAAACAATG	62.3104		GGCAAACCACGAGTTGCAAC	60.8574
ALDH7B4	AT1G54100.1	Medtr2g042330.1	Phvul.009G226700.1		0	0		Aldehyde dehydrogenase 7b4		TAAGCCGACAATTGAATGGATC	59.31		AGACTAATGCAATGCAAGCATTC	59.8
AMY1	AT4G25000.1	Medtr1g019440.1	Phvul.010G017600.1		0	0		Alpha-amylase 1		CCATCTTTCATTTGCAAAGATGAC	59.9185		GGAATAAGATTTCCAAGGTCCATC	60.6072
AOX1A	AT3G22370.1	Medtr5g026620.1	Phvul.002G127100.1		0	0		Alternative oxidase 1a		AAGTGGCAAAACCAAAGTGGTATG	61.6953		GTGATAACCAATTGGAGCAGCAG	62.082
APX3	AT4G35000.1	Medtr4g073410.1	Phvul.011G035000.1		2e-166	0		Ascorbate peroxidase 3		GCGGGTGTTGTTGCAGTTGAG	62.84		CAAACCCTGATCTCTCTGGATGTG	64.64
APX4	AT4G09010.1	Medtr5g064610.1	Phvul.008G176700.1		2e-166	0		Thylakoid lumen 29		TATTCCAAAGGTGGACCTATTTCC	62.02		AATTGCCTATCGAACAAACCCC	60.35
APX5	AT4G35970.1	Medtr5g022510.1	Phvul.002G107000.1		8e-138	2e-172		Ascorbate peroxidase 5		AAGAGAGATCTTTTATCGCATGGG	60.7655		GCATAGAGTTCAACATATTTGCGG	60.7619
APX6	AT4G32320.1	Medtr3g107060.1	Phvul.009G093000.1		4e-136	4e-170		Ascorbate peroxidase 6		TGAACTTGAAAGACCTGAAAATACTGG	60.9003		TGCTTCAGTTCCAGCCACAG	61.7536
AREB3	AT3G56850.1	Medtr7g088090.1	Phvul.001G101000.1		2e-99	3e-152		ABA-responsive element binding protein 3		TTGATGAGGTTTGGAGAGATATGC	59.15		ATTGCTTCAGTGTATCCTGCATC	60.33
CHR12	AT3G06010.1	Medtr1g105050.1	Phvul.007G054000.1		0	0		Chromatin remodeling 12		TTCAACAGTGGTGTTACTGGAAAG	59.021		GTTTCTGGAAATTTGTTCCTTCAG	59.1306
ATAVP3	AT1G15690.1	Medtr4g115970.1	Phvul.003G171500.1		0	0		Arabidopsis thaliana v-ppase 3		AAGTCTGTTATCATTCCAATTTTTGC	60.2398		CTGACCCTTTTGGACCAAGG	59.7226
AXR1	AT1G05180.1	Medtr4g048220.1	Phvul.011G103600.1		0	0		Auxin resistant 1		GAACTTCATGCTGTTGCTGCTTTG	64.8548		TGACTTGTGGTCAATGCCGTTG	63.9777
BGLU44	AT3G18080.1	Medtr4g083000.1	Phvul.002G102800.1		0	0		Beta-glucosidase 44		GCAGGGAACTCAGCTACTGAAC	59.2061		GCTCATACCAGATTACATCAAAAGC	59.0255
CA1	AT3G01500.2	Medtr6g006990.1	Phvul.004G013500.1		3e-155	0		Carbonic anhydrase 1		ATTGAAGAACTCCAAAAATTGTTGAG	60.4904		GTGGAACCATGTTAGCAACATTTC	59.7698
CBL10	AT4G33000.1	Medtr1g016430.1	Phvul.001G034600.1		7e-103	3e-108		Calcineurin b-like protein 10		GCCCTCAGTGTTTTCCATCC	59.7603		CTTGTCAACAATAGCTTCAAGAAGATC	60.22
CCS	AT1G12520.1	Medtr4g101820.1	Phvul.003G217000.1		3e-135	2e-171		Copper chaperone for sod1		GTGGATATGAAATGTGAAGGTTGTG	61.3517		CAGTCTGCTCCAAAGCTTCAGTC	60.3735
CIPK3	AT2G26980.4	Medtr5g088350.1	Phvul.008G205700.1		0	0		CBL-interacting protein kinase 3		TCTTGGCTTTGATGTGCAGAAG	60.41		CTTACTTCAACCATGTGAAGAGAAGG	61.21
CSD1	AT1G08830.1	Medtr7g114240.1	Phvul.006G097000.1		3e-91	3e-99		Copper/zinc superoxide dismutase 1		CCTCTCACCGGACCAAACTC	59.57		GCATTTCCAGTAGTCTTGCTAAGC	60.4
CSD2	AT2G28190.1	Medtr4g057240.1	Phvul.011G086300.1		4e-97	4e-124		Copper/zinc superoxide dismutase 2		ACTGGCCTTACTCCAGGGCTTC	61.94		GATCATCTTCAAGCTCATGAACCAC	63.76
CSD3	AT5G18100.1	Medtr6g029200.1	Phvul.004G081000.1		8e-83	1e-99		Copper/zinc superoxide dismutase 3		TTGGTGACACCACCAATGGC	64.2555		CTGCAACAATGTTACCCAAATCACC	63.4845
CYCT1;4	AT4G19600.1	Medtr2g068690.1	Phvul.005G049900.1		0	0		Cyclin-T1-4		CTGAAGAGAAGCCAGAGGATGG	62.5466		CTGTCATTCTTTGCATGGGACTG	61.1477
DGK2	AT5G63770.1	Medtr8g094940.1	Phvul.002G276700.1		0	0		Diacylglycerol kinase 2		CTGGAAATGATTTGTCCAGGG	60.103		AAATTCATATGCAACCTTTGCATC	60.0792
DREB2B	AT3G11020.1	Medtr7g070220.1	Phvul.008G092800.1		2e-43	0		DRE/CRT-binding protein 2b		GTGGAAGACACTCTTGAGAAGTGG	61.44		ATCATAAGCAAGAGCAGCATCATG	60.11
DRT102	AT3G04880.1	Medtr7g114750.1	Phvul.006G099800.1		1e-158	0		DNA-damage-repair/toleration 2		CAAGTCGAAGATCTCGGAACC	61.0858		CAGATTCCAAACACTCTTCTTCCC	59.6008
EMB1025	AT4G20090.1	Medtr2g035450.1	Phvul.009G243700.1		0	0		Embryo defective 1025		TTTGGAACACTTGTTGATGGG	60.9014		AAGGAACTGTAAGTGAAAGAATTGGG	59.2214
ERA1	AT5G40280.1	Medtr7g024540.1	Phvul.008G012800.1		2e-28	0		Enhanced response to ABA 1		ATGGTGGGTTTGGATTAGTTCCTG	62.6913		CCCATTAGCCGGAGAGATGC	63.023
FAD6_1	AT4G30950.1	Medtr4g130980.1	Phvul.003G156600.1		0	0		Fatty acid desaturase 6		TTGAGGAAAGCAATAATATATGGATATGG	63.21		CAACCAGAATTTTATCCATCCCATG	61.57
FAD6_2	AT4G30950.1	Medtr4g130980.1	Phvul.003G156600.1		0	0		Fatty acid desaturase 6		CGAGATCCTATGCCATGATATTAATGTC	61.7554		CTGCTTATCGTACACATGACACACTG	62.8265
FdC2	AT1G32550.2	Medtr4g098490.1	Phvul.003G230200.1		8e-82	1e-101		Ferredoxin C 2		GAGGCACTTGGGATATCTGCC	60.6702		AAACTCACACAAAGAAGTGCATAACC	61.6892
FTSH12	AT1G79560.1	Medtr8g056860.1	Phvul.011G177500.1		0	0		FTSH protease 12		AACAACTGCTTGAGGGTATGGG	61.9879		ACCATGAGCCACTACCATTTGC	61.1082
GAPB	AT1G42970.1	Medtr3g115920.1	Phvul.009G006600.1		0	0		Glyceraldehyde-3-phosphate dehydrogenase B		CCATTGGATCAACTGCTGTGAG	59.8248		CTTCACAAAGGGAGCAAGACAG	61.354
GPX8	AT1G63460.1	Medtr8g098400.1	Phvul.002G288800.1		1e-95	1e-106		Glutathione peroxidase 8		TCAAATTATGTGGGGTTAAATCAAC	59.1081		AAGTTCCACTGAATATCATCCCC	59.0813
HK2	AT5G35750.1	Medtr5g097410.1	Phvul.008G285800.1		0	0		Histidine kinase 2		TGTGACGAGAGAGCCCGTATG	61.3885		CTGGTGCATATTCATCTTGAATGG	62.1371
HSFA2	AT2G26150.1	Medtr3g104550.1	Phvul.009G078300.1		1e-123	1e-168		Heat shock transcription factor A2		CCACCTCCATTTCTCACCAAAAC	63.9797		CTCTGTCCAGCCAAAAACCCTTC	62.5253
JAL34	AT3G16460.1	Medtr5g071200.1	Phvul.008G260500.1		2e-29	0		Jacalin-related lectin 34		ATAAGAAAGGAAGCTCTATTTGGTCAG	60.6748		AGGTACCAACCACACCTGCC	59.7274
JMJD5	AT3G20810.2	Medtr1g071300.1	Phvul.007G175000.1		4e-25	0		Jumonji domain containing 5		ATTGCTATTAACTTTTGGTGGAGATC	59.057		TAACACTGTTGTGAACCAAAGACAC	59.0571
RLK7	AT1G09970.2	Medtr2g010470.1	Phvul.006G198200.1		0	0		Receptor-like kinase 7		GAATGGAAGCCAAGGATTGCTG	63.4211		GCATTTGAACCAACGTTCTCATTG	63.7143
MLO11	AT5G53760.1	Medtr2g006280.1	Phvul.006G216900.1		2e-151	0		Mildew resistance locus O 11		AGAAGGAAGGCACTTTTTGCTTC	60.7948		GTAGCCTGATTTTCCCATCTGC	60.9781
NLM6	AT4G10380.1	Medtr1g097840.1	Phvul.007G084000.1		1e-153	0		Nod26-like mip 6		ATGGGAAATGCAGCTTGTGC	62.1479		GCAACAGCAGTAACAACAAACAAGAG	61.849
NIT1	AT3G44310.1	Medtr1g116080.1	Phvul.007G007100.1		3e-20	0		Nitrilase 1		ACATCCATCACCGACCTCGC	62.3498		TTTATATACCCTTCCACCAGGAACATC	64.0627
OST1	AT4G33950.1	Medtr1g034030.1	Phvul.003G012300.1		0	0		Open stomata 1		ACTTACCCCTACACATTTAGCTATTGTG	61.99		TCTCCAACTTCAAATCACGATGG	60.22
P5CS1	AT2G39800.1	Medtr7g063650.1	Phvul.008G115100.1		0	0		Delta1-pyrroline-5-carboxylate synthase 1		GCTCACTTGTGGACCAGCATAAAG	63.01		CTCCTCTGCATCAGCAACATCAG	62.98
PER64	AT5G42180.1	Medtr1g025980.1	Phvul.001G003800.1		5e-174	0		Peroxidase 64		CCACTTTCAACATCTCCCAATTAC	59.861		TGATGCTACTCATTTTGATCATGG	59.6478
PPC4	AT1G68750.1	Medtr1g094000.1	Phvul.007G101300.1		0	0		Phosphoenolpyruvate carboxylase 4		ATAGGTAGTCGCCCTGCAAGAAG	59.9877		CCCATTTACAGTGATAAGCAAAGC	61.8236
PRR9	AT2G46790.1	Medtr3g092780.1	Phvul.009G045000.1		2e-87	0		Pseudo-response regulator 9		TGAGAAAGGAAGTGACGCACAG	61.8734		CTCACCACTGATGCTAGCATTCC	61.2745
PUB19	AT1G60190.1	Medtr5g034440.1	Phvul.002G072000.1		0	0		Plant u-box 19		ATCTCTTTGGAATTGATGAGTGATCC	62.4005		TGAGGGAATTGCTTCTGGCTC	61.577
RCA	AT2G39730.1	Medtr4g021210.1	Phvul.010G016000.1		0	0		Rubisco activase		TTGAAATTGAATGGCTCTAGCAG	59.6104		AAGATCATTGATGAAGAGACAGCAC	59.4125
RD2	AT2G21620.2	Medtr3g116830.1	Phvul.009G023400.1		3e-93	6e-102		Dessication responsive protein		TGAGAGGGAAACAGGGGAAAG	62.784		CAACAGGTGCTGCTTTACAGTGG	61.2346
ROS4	AT3G14980.1	Medtr1g072130.1	Phvul.007G172900.1		4e-100	0		Repressor of silencing 4		CTTTGATGTTGCGGGTGAAG	60.8952		AATGCAACAGCCAGCTTAGAATTAC	60.0115
SAC9	AT3G59770.3	Medtr4g087530.1	Phvul.003G059900.1		0	0		Suppressor of actin 9		GACCTGGTTCAAGTTCTATAAATATTGG	59.4378		AATCTTTCAGCCTCAATTGGAAC	59.6768
SKIP1	AT5G57900.1	Medtr4g130620.1	Phvul.003G155100.1		3e-125	0		SKP1 interacting partner 1		TCAACATCCTATCTCGACTCAGC	59.7398		GATCAAGCCAATTCATGAGATTTC	59.371
STO	AT1G06040.1	Medtr4g067320.1	Phvul.011G053700.1		5e-111	5e-144		Salt tolerance		ACAGTGTGATGTGTGTGAAAAAGC	59.09		TGCAACTAGAAGCCAAAGCC	59.93
TIP1	AT5G20350.1	Medtr4g116160.1	Phvul.003G172300.1		0	0		TIP growth defective 1		TTCAGAAACCCATATGATCATGG	59.7626		AACAGATCTGGTGTTCCGTCC	59.5493
TMT2	AT4G35300.1	Medtr3g118530.1	Phvul.009G115500.1		0	0		Tonoplast monosaccharide transporter2		AACCTTGTTGATGCTTCCTTGTATAGC	64.5331		GCAGTGTCGCCCAAATCCAC	62.7867
VPS9A	AT3G19770.1	Medtr3g073360.1	Phvul.009G026000.1		0	0		Arabidopsis thaliana vacuolar protein sorting 9A		CCACAACTGCACTCAAATCTACTG	59.0908		ATCACTTACTGTAAGATCACCTACACTAGC	59.7315
M. truncatula and P. vulgaris were used to make alignments and design cross-species genic marker as representative species for the galegoid and phaseoloid legumes, respectively.
Primer pairs were designed using M. truncatula sequences as template.
