# Supplementary material for: CSGM Designer: a platform for designing cross-species intron-spanning genic markers linked with genome information of legumes
Source: Plant Methods. 2015 Apr 18;11:30. doi: 10.1186/s13007-015-0074-6 (PMC4407554; doi:10.1186/s13007-015-0074-6)
Supplement: Additional file 3: Table S2. — Information of cross-species genic markers. [file 13007_2015_74_MOESM3_ESM.xlsx]

## Sheet: Sheet1
Table S2 Information of cross-species genic markers
Marker name	Genus	Species	Genotype	Locus ID	Accession No	Marker type	PCR product size (bp)	Restriction enzyme and cleavage patterns											Other SNPs
ABA3	Medicago	M.truncatula	JemalongA17	Medtr4g030930.1	KM047242	CAPS	1063	ApoI		153 + 733 + 177		MboI		1063		SphI		731 + 332	C/217, A/296, A/322, C/343, C/448, A/477
			JemalongA20		KM047243		1059			882 + 177				463 + 596				1059	T/217, G/301, G/329, T/350, T/444, G/473
	Lens	L.culinaris	ESTON	NA	KM047244	CAPS	921	BsrDI		921		BbvI		921		NdeI		262 + 415 + 244	T/57, T/91, G/97, C/117, T/127
		L.ervoides	P172815	NA	KM047245		923			146 + 777				205 + 718				266 + 657	C/57, C/92, A/98, T/118, C/128
	Cicer	C.arietinum	ICC4958	NA	KM047246	NA	951	NA											NA
		C.reticulatum	PI489777	NA	KM047247		951
	Glycine	G.max	Hwangkeum	Glyma09g00460.1	KM047248	CAPS	1308	AjuI		1308									NA
		G.soja	IT182932	NA	KM047249		1308			1183 + 32 + 93
	Phaseolus	P.vulgaris	Jalo	Phvul.011G216100.1	KM047250	CAPS	956	AcuI		495 + 461		RsaI		297 + 659		HpaII		956	NA
			BAT93		KM047251		955			955				297 + 494 + 164				826 + 129
	Vigna	V.radiata	TC1966	NA	KM047252	CAPS	969	HpaI		171 + 798		BlpI		969		XbaI		838 + 131	NA
			VC3890	NA	KM047253		970			970				235 + 735				970
		V.unguiculata	CG007	NA	KM047254	NA	962	NA											NA
			9405C	NA	KM047255		963
	Cajanus	C.cajan	ICP28	C.cajan_34360	KM047256	CAPS	1133	BsrDI		889 + 244		AseI		528 + 296 + 309		BarI		898 + 32 + 203	T/183, A/218, A/315, G/372, A/409, A/539
		C.scaraboides	ICPW	NA	KM047257		1133			289 + 600 + 244				314 + 214 + 296 + 309				1133	G/183, G/218, T/315, A/372, G/409, T/539
ABI1	Medicago	M.truncatula	JemalongA17	Medtr3g104710.2	KM047258	NA	672	NA											NA
			JemalongA20		KM047259		672
	Lens	L.culinaris	ESTON	NA	KM047260	CAPS	677	AciI		677		BsaBI		300 + 377		EcoP15I		677	G/529
		L.ervoides	P172815	NA	KM047261		677			108 + 570				677				437 + 241	A/529
	Cicer	C.arietinum	ICC4958	NA	KM047262	SNP	708	NA											G/370
		C.reticulatum	PI489777	NA	KM047263		708												A/370
	Glycine	G.max	Hwangkeum	Glyma04g05661.1	KM047264	NA	666	NA											NA
		G.soja	IT182932	NA	KM047265		666
	Phaseolus	P.vulgaris	Jalo	Phvul.009G079600.1	KM047266	NA	645	NA											NA
			BAT93		KM047267		645
	Vigna	V.radiata	TC1966	NA	KM047268	CAPS	660	HpyAV		308 + 352		ApoI		213 + 56 + 391					C/566
			VC3890	NA	KM047269		660			154 + 154 + 352				213 + 447					A/566
		V.unguiculata	CG007	NA	KM047270	NA	663	NA											NA
			9405C	NA	KM047271		663
	Cajanus	C.cajan	ICP28	C.cajan_39711	KM047272	CAPS	690	BpmI		174 + 90 + 426									G/445, C/575, G/625
		C.scaraboides	ICPW	NA	KM047273		690			174 + 516									A/445, T/575, T/625
ABI4	Medicago	M.truncatula	JemalongA17	Medtr5g082950.1	KM047274	SNP	972	NA											A/406
			JemalongA20		KM047275		972												T/406
	Lens	L.culinaris	ESTON	NA	KM047276	CAPS	996	MspA1I		279 + 717		BspQI		996		BstBI		810 + 186	A/675
		L.ervoides	P172815	NA	KM047277		987			273 + 63 + 652				362 + 625				396 + 405 + 186	G/669
	Cicer	C.arietinum	ICC4958	NA	KM047278	CAPS	939	MmeI		475 + 464		TspDTI		715 + 224					A/506, C/708
		C.reticulatum	PI489777	NA	KM047279		942			430 + 48 + 464				942					T/509, G/711
	Phaseolus	P.vulgaris	Jalo	Phvul.008G222400.1	KM047280	CAPS	947	BstNI		947									C/506, G/509
			BAT93		KM047281		947			690 + 257									T/506, C/509
	Vigna	V.radiata	TC1966	NA	KM047282	CAPS	948	HpaII		564 + 384		BceAI		305 + 643		MaeIII		753 + 195	T/287, A/606
			VC3890	NA	KM047283		948			948				305 + 462 + 181				948	C/287, T/606
		V.unguiculata	CG007	NA	KM047284	CAPS	971	BstZ17I		971		Hpy99I		797 + 174					A/579, A/874
			9405C	NA	KM047285		948			478 + 470				726 + 48 + 174					G/557, G/851
	Cajanus	C.cajan	ICP28	C.cajan_05548	KM047286	CAPS	929	HincII		929									G/546, G/688
		C.scaraboides	ICPW		KM047287		942			633 + 309									C/547, A/701
DGK2	Medicago	M.truncatula	JemalongA17	Medtr8g094940.1	KM047288	NA	306	NA											NA
			JemalongA20		KM047289		306
	Lens	L.culinaris	ESTON	NA	KM047290	CAPS	306	ArsI		306		Hpy188I		306		Hpy188III		306	NA
		L.ervoides	P172815	NA	KM047291		306			62 + 32 + 212				152 + 154				248 + 58
	Cicer	C.arietinum	ICC4958	NA	KM047292	SNP	344	NA											C/229
		C.reticulatum	PI489777	NA	KM047293		345												A/229
	Glycine	G.max	Hwangkeum	Glyma05g32970.1	KM047294	SNP	309	NA											G/59
		G.soja	IT182932		KM047295		309												A/59
	Phaseolus	P.vulgaris	Jalo	Phvul.002G276700.1	KM047296	NA	308	NA											NA
			BAT93		KM047297		307
	Vigna	V.radiata	TC1966	NA	KM047298	CAPS	360	AcuI		360									NA
			VC3890	NA	KM047299		361			175 + 186
		V.unguiculata	CG007	NA	KM047300	NA	311	NA											NA
			9405C	NA	KM047301		311
	Cajanus	C.cajan	ICP28	C.cajan_04517	KM047302	NA	318	NA											NA
		C.scaraboides	ICPW		KM047303		318
DREB2B	Medicago	M.truncatula	JemalongA17	Medtr7g070220.1	KM047304	SNP	306	NA											A/48
			JemalongA20		KM047305		305												G/48
	Lens	L.culinaris	ESTON	NA	KM047306	CAPS	305	NlaIV		305						PflMI		305	NA
		L.ervoides	P172815	NA	KM047307		307			216 + 91								224 + 83
	Cicer	C.arietinum	ICC4958	NA	KM047308	NA	306	NA											NA
		C.reticulatum	PI489777	NA	KM047309		306
	Phaseolus	P.vulgaris	Jalo	Phvul.008G092800.1	KM047310	SNP	300	NA											A/186
			BAT93		KM047311		300												G/186
	Vigna	V.radiata	TC1966	NA	KM047312	CAPS	300	EcoRI		141 + 159									NA
			VC3890	NA	KM047313		300			300
		V.unguiculata	CG007	NA	KM047314	NA	300	NA											NA
			9405C	NA	KM047315		300
	Cajanus	C.cajan	ICP28	C.cajan_17676	KM047316	CAPS	300	AloI		139 + 32 + 129									NA
		C.scaraboides	ICPW		KM047317		300			300
DRT102	Medicago	M.truncatula	JemalongA17	Medtr7g114750.1	KM047318	NA	621	NA											NA
			JemalongA20		KM047319		621
	Lens	L.culinaris	ESTON	NA	KM047320	CAPS	615	BsmBI		135 + 480		BstNI		615		AccI		161 + 454	T/477
		L.ervoides	P172815	NA	KM047321		615			66 + 69 + 480				88 + 527				615	C/477
	Cicer	C.arietinum	ICC4958	NA	KM047322	CAPS	618	BanI		124 + 494		Fnu4HI		102 + 68 + 448		NcoI		337 + 281	C/72, G/300
		C.reticulatum	PI489777	NA	KM047323		621			40 + 84 + 497				170 + 451				621	A/72, A/300
	Glycine	G.max	Hwangkeum	Glyma19g43230.1	KM047324	CAPS	606	RsaI		238 + 368									NA
		G.soja	IT182932		KM047325		606			238 + 60 + 308
	Phaseolus	P.vulgaris	Jalo	Phvul.006G099800.1	KM047326	CAPS	600	BsaI		120 + 480		FokI		600		MseI		287 + 313	T/167, A/507
			BAT93		KM047327		600			600				156 + 444				197 + 90 + 313	C/167, G/507
	Vigna	V.radiata	TC1966	NA	KM047328	CAPS	601	AlwNI		110 + 491									NA
			VC3890	NA	KM047329		601			601
		V.unguiculata	CG007	NA	KM047330	NA	600	NA											NA
			9405C	NA	KM047331		600
	Cajanus	C.cajan	ICP28	C.cajan_10785	KM047332	CAPS	618	HincII		251 + 367		BglI		618		FokI		618	NA
		C.scaraboides	ICPW		KM047333		618			201 + 50 + 367				319 + 299				457 + 161
OST1	Medicago	M.truncatula	JemalongA17	Medtr1g034030.1	KM047334	SNP	378	NA											A/301
			JemalongA20		KM047335		378												G/301
	Cicer	C.arietinum	ICC4958	NA	KM047336	CAPS	377	BsrI		377									G/290, T/295, A/317
		C.reticulatum	PI489777	NA	KM047337		377			145 + 232									A/290, G/295, G/317
	Phaseolus	P.vulgaris	Jalo	Phvul.003G012300.1	KM047338	NA	376	NA											NA
			BAT93		KM047339		378
	Vigna	V.unguiculata	CG007	NA	KM047340	NA	377	NA											NA
			9405C	NA	KM047341		377
	Cajanus	C.cajan	ICP28	C.cajan_11581	KM047342	NA	368	NA											NA
		C.scaraboides	ICPW		KM047343		368
RLK7	Medicago	M.truncatula	JemalongA17	Medtr2g010470.1	KM047344	NA	556	NA											NA
			JemalongA20		KM047345		556
	Lens	L.culinaris	ESTON	NA	KM047346	CAPS	533	BsrDI		423 + 110		ApaLI		399 + 79 + 55		DraI		439 + 94	A/394
		L.ervoides	P172815	NA	KM047347		533			74 + 349 + 110				478 + 55				533	G/394
	Cicer	C.arietinum	ICC4958	NA	KM047348	CAPS	978	SpeI		330 + 256 + 392		HpaII		402 + 576		StuI		488 + 490	G/277, C/378, G/423, C/492, A/514, G/776
		C.reticulatum	PI489777	NA	KM047349		981			589 + 398				981				981	A/277, T/380, A/425, T/494, G/516, A/779
	Glycine	G.max	Hwangkeum	Glyma13g32630.1	KM047350	CAPS	831	NlaIV		715 + 116									C/482
		G.soja	IT182932		KM047351		830			630 + 84 + 116									A/481
	Phaseolus	P.vulgaris	Jalo	Phvul.006G198200.1	KM047352	CAPS	887	SspI		371 + 141 + 375									T/738
			BAT93		KM047353		887			511 + 376									A/738
	Vigna	V.radiata	TC1966	NA	KM047354	CAPS	474	AhdI		147 + 327									NA
			VC3890	NA	KM047355		474			474
	Cajanus	C.cajan	ICP28	C.cajan_28073	KM047356	CAPS	860	ArsI		335 + 32 + 493									G/491, A/790
		C.scaraboides	ICPW		KM047357		860			860									T/491, G/790
TMT2	Medicago	M.truncatula	JemalongA17	Medtr3g118530.1	KM047358	CAPS	1169	Cac8I		799 + 370									G/613
			JemalongA20		KM047359		1170			1170									A/614
	Cicer	C.arietinum	ICC4958	NA	KM047360	SNP	895	NA											C/390
		C.reticulatum	PI489777	NA	KM047361		895												T/390
	Glycine	G.max	Hwangkeum	Glyma06g00220.1	KM047362	SNP	782	NA											T/617
		G.soja	IT182932		KM047363		782												A/617
	Phaseolus	P.vulgaris	Jalo	Phvul.009G115500.1	KM047364	CAPS	900	SspI		637 + 263		mwoI		900		BsrI		900	T/96, T/797
			BAT93		KM047365		902			902				697 + 205				745 + 157	C/96, C/798
	Vigna	V.radiata	TC1966	NA	KM047366	CAPS	871	FokI		147 + 172 + 552		EarI		871					G/326
			VC3890	NA	KM047367		871			147 + 724				829 + 42					T/325
		V.unguiculata	CG007	NA	KM047368	NA	908	NA											NA
			9405C	NA	KM047369		908
	Cajanus	C.cajan	ICP28	C.cajan_33918	KM047370	CAPS	841	ApoI		94 + 452 + 295		HincII		715 + 126		Hpy188III		782 + 59	T/114, T/142, G/258
		C.scaraboides	ICPW		KM047371		841			94 + 747				841				288 + 553	C/114, A/142, C/258
CAPS: cleaved amplified polymorphic sequence, SNP: single nucleotide polymorphism, NA : Not Available or Not applicable
